# Supplementary material for: Synergic Effect of Metformin and Everolimus on Mitochondrial Dynamics of Renal Cell Carcinoma
Source: Genes (Basel). 2022 Jul 6;13(7):1211. doi: 10.3390/genes13071211 (PMC9319793; doi:10.3390/genes13071211)
Supplement: Supplementary file 1 [file genes-13-01211-s001.zip]

Archive with 1 entries (1 files):
- genes-1783462-supplementary.pdf
